# Supplementary material for: Matrix Metalloproteinase 13 Is Associated with Age-Related Choroidal Neovascularization
Source: Antioxidants (Basel). 2023 Apr 5;12(4):884. doi: 10.3390/antiox12040884 (PMC10135211; doi:10.3390/antiox12040884)
Supplement: Supplementary file 1 [file antioxidants-12-00884-s001.zip]

Archive with 1 entries (1 files):
- antioxidants-2252056-supplementary.pdf
